# Supplementary material for: Comparative diet-gut microbiome analysis in Crohn’s disease and Hidradenitis suppurativa
Source: Front Microbiol. 2023 Nov 10;14:1289374. doi: 10.3389/fmicb.2023.1289374 (PMC10667482; doi:10.3389/fmicb.2023.1289374)
Supplement: Supplementary file 2 [file Table_1.XLSX]

## Sheet: CD_HS
	Genus	LFC	P_Value	Q_Value	Diff_Abund
1	Bacteroides	-0.870719	0.00809783	0.0481106	TRUE
2	Faecalibacterium	1.60437	5.87283e-05	0.00197719	TRUE
3	Blautia	-0.841975	0.000286553	0.00361773	TRUE
4	Alistipes	-0.511568	0.220238	0.45396	FALSE
5	Bifidobacterium	0.406288	0.423716	0.653112	FALSE
6	Escherichia_Shigella	-1.73622	0.00267316	0.0245444	TRUE
7	Agathobacter	0.566739	0.259022	0.484467	FALSE
8	Prevotella_9	-0.375445	0.619628	0.782281	FALSE
9	Parabacteroides	-0.977921	0.0157144	0.0721435	FALSE
10	Subdoligranulum	0.999894	0.00702929	0.0459309	TRUE
11	Lachnoclostridium	-1.49105	0.000166874	0.00280905	TRUE
12	Dialister	-0.0946757	0.908449	0.965825	FALSE
13	Akkermansia	-1.09234	0.0935587	0.243392	FALSE
14	Ruminococcaceae_UCG_002	0.360161	0.466147	0.67379	FALSE
15	Ruminococcus_2	1.20664	0.0518987	0.179177	FALSE
16	Streptococcus	-0.352067	0.459198	0.67379	FALSE
17	Barnesiella	-0.292508	0.605598	0.782281	FALSE
18	Anaerostipes	-1.19218	9.61378e-05	0.0019856	TRUE
19	Sutterella	0.393185	0.428932	0.653112	FALSE
20	Roseburia	0.701391	0.146858	0.341137	FALSE
21	Fusicatenibacter	-0.321117	0.425334	0.653112	FALSE
22	Veillonella	-0.663139	0.216805	0.45396	FALSE
23	Phascolarctobacterium	-0.755705	0.25318	0.484467	FALSE
24	Intestinibacter	0.07531	0.894409	0.961014	FALSE
25	Dorea	-1.35335	0.00025861	0.00361773	TRUE
26	Megasphaera	-0.117627	0.796619	0.914301	FALSE
27	Ruminococcus_1	0.520459	0.31886	0.538446	FALSE
28	Acidaminococcus	-0.782335	0.141881	0.341137	FALSE
29	Collinsella	-0.769778	0.184161	0.404354	FALSE
30	Parasutterella	-0.871089	0.0695816	0.189939	FALSE
31	Clostridium_sensu_stricto_1	1.15066	0.0127604	0.0613714	FALSE
32	Ruminococcaceae_UCG_014	0.0885598	0.881503	0.957331	FALSE
33	Erysipelotrichaceae_UCG_003	-1.36559	0.0109958	0.0568607	FALSE
34	Lachnospiraceae_NK4A136_group	0.475889	0.237311	0.46997	FALSE
35	Christensenellaceae_R_7_group	-0.0753801	0.877222	0.957331	FALSE
36	Lachnospira	0.0265088	0.953176	0.969223	FALSE
37	Lactobacillus	-0.311986	0.538538	0.725231	FALSE
38	Coprococcus_2	-0.713578	0.267239	0.490749	FALSE
39	Holdemanella	-1.51032	0.0277457	0.116763	FALSE
40	Ruminococcaceae_UCG_005	-0.0885835	0.851846	0.957331	FALSE
41	Odoribacter	-0.120385	0.745981	0.878189	FALSE
42	Catenibacterium	0.337545	0.60617	0.782281	FALSE
43	Romboutsia	1.21912	0.00927708	0.0520547	FALSE
44	Coprococcus_3	-1.05309	0.00707442	0.0459309	TRUE
45	Ruminiclostridium_5	-0.320598	0.319869	0.538446	FALSE
46	Bilophila	-0.792908	0.04075	0.158298	FALSE
47	Ruminiclostridium_6	-0.520524	0.293097	0.528621	FALSE
48	Butyricicoccus	0.168052	0.616856	0.782281	FALSE
49	Ruminococcaceae_UCG_013	-0.250018	0.473015	0.67379	FALSE
50	Paraprevotella	0.523352	0.34722	0.565633	FALSE
51	Erysipelatoclostridium	0.312402	0.496514	0.686958	FALSE
52	Ruminococcaceae_NK4A214_group	0.151943	0.740147	0.878189	FALSE
53	Coprobacter	-1.07986	0.00544654	0.0423154	TRUE
54	Flavonifractor	-0.124325	0.77826	0.903497	FALSE
55	Negativibacillus	-0.0323528	0.939391	0.969223	FALSE
56	CAG_56	-1.11253	0.0549948	0.179177	FALSE
57	Butyricimonas	0.20001	0.603288	0.782281	FALSE
58	Ruminococcaceae_UCG_003	-0.0207745	0.959627	0.969223	FALSE
59	Ruminiclostridium_9	-0.525086	0.229748	0.464092	FALSE
60	Tyzzerella_4	-0.671127	0.0381685	0.154201	FALSE
61	Lachnospiraceae_UCG_004	-0.158766	0.733248	0.878189	FALSE
62	Prevotella_7	0.293116	0.433252	0.653112	FALSE
63	Lachnospiraceae_UCG_010	-0.733863	0.0677887	0.189939	FALSE
64	UBA1819	-0.543212	0.178352	0.4003	FALSE
65	Ruminococcaceae_UCG_010	0.519294	0.304177	0.530755	FALSE
66	Lachnospiraceae_UCG_001	-0.203009	0.689814	0.860139	FALSE
67	Coprococcus_1	-1.25402	9.82968e-05	0.0019856	TRUE
68	Enterococcus	-0.512871	0.0599701	0.187963	FALSE
69	Haemophilus	-0.274267	0.473655	0.67379	FALSE
70	Asaccharospora	-0.661031	0.097352	0.245814	FALSE
71	Rikenellaceae_RC9_gut_group	0.686934	0.193525	0.415872	FALSE
72	Ruminococcaceae_UCG_004	-1.10247	0.0223297	0.0980563	FALSE
73	Adlercreutzia	-0.837248	0.0544818	0.179177	FALSE
74	Intestinimonas	-0.877469	0.0614135	0.187963	FALSE
75	DTU089	-0.614044	0.0939829	0.243392	FALSE
76	Desulfovibrio	-0.0854697	0.858174	0.957331	FALSE
77	Turicibacter	-0.00608596	0.988881	0.988881	FALSE
78	Eggerthella	-0.125951	0.747765	0.878189	FALSE
79	Tyzzerella_3	-1.37555	0.00346984	0.0292044	TRUE
80	Family_XIII_AD3011_group	-0.107134	0.736064	0.878189	FALSE
81	Faecalitalea	0.0320994	0.93148	0.969223	FALSE
82	Tyzzerella	-0.54078	0.0451487	0.16889	FALSE
83	Oscillibacter	0.251823	0.480642	0.674234	FALSE
84	Marvinbryantia	-1.77008	1.31235e-06	6.62736e-05	TRUE
85	Fournierella	0.447378	0.255529	0.484467	FALSE
86	Oscillospira	-0.483306	0.148614	0.341137	FALSE
87	Holdemania	-0.966716	0.00191041	0.0192952	TRUE
88	Slackia	-0.45048	0.30479	0.530755	FALSE
89	GCA_900066225	0.0221908	0.949255	0.969223	FALSE
90	Senegalimassilia	-0.377968	0.382844	0.613766	FALSE
91	Allisonella	-0.936013	0.0112595	0.0568607	FALSE
92	Family_XIII_UCG_001	-0.927149	0.000559879	0.00628309	TRUE
93	Merdibacter	-0.684286	0.0476536	0.171893	FALSE
94	Anaerotruncus	-0.272857	0.335511	0.555518	FALSE
95	GCA_900066575	-0.711485	0.0639891	0.189939	FALSE
96	Methanobrevibacter	0.0567708	0.86805	0.957331	FALSE
97	Candidatus_Soleaferrea	0.177822	0.507515	0.69269	FALSE
98	Ruminococcaceae_UCG_009	-0.538856	0.0658439	0.189939	FALSE
99	Defluviitaleaceae_UCG_011	-1.58176	1.59837e-08	1.61435e-06	TRUE
100	Enterorhabdus	-0.530992	0.122609	0.302036	FALSE
101	Howardella	-0.782557	0.00727617	0.0459309	TRUE

## Sheet: CD_Healthy
	Genus	LFC	P_Value	Q_Value	Diff_Abund
1	Bacteroides	-1.44918	2.12182e-17	1.12791e-16	TRUE
2	Faecalibacterium	1.93555	2.07966e-19	1.50033e-18	TRUE
3	Blautia	-0.941267	3.69299e-16	1.6217e-15	TRUE
4	Alistipes	0.411076	0.0427516	0.0560768	FALSE
5	Escherichia_Shigella	-2.76796	2.33287e-26	3.927e-25	TRUE
6	Prevotella_9	0.132911	0.719196	0.768526	FALSE
7	Parabacteroides	-0.680041	0.00356129	0.00536851	TRUE
8	Agathobacter	0.588035	0.0134095	0.0196284	TRUE
9	Lachnoclostridium	-2.16438	1.24153e-23	1.39327e-22	TRUE
10	Bifidobacterium	0.0786013	0.704171	0.764744	FALSE
11	Akkermansia	-0.345611	0.235314	0.286346	FALSE
12	Barnesiella	0.63093	0.019736	0.0280752	TRUE
13	Sutterella	0.123501	0.669649	0.735158	FALSE
14	Subdoligranulum	1.04609	9.50671e-08	2.59508e-07	TRUE
15	Ruminococcaceae_UCG_002	2.06671	6.28666e-22	6.34952e-21	TRUE
16	Anaerostipes	-0.419225	0.0137793	0.0198816	TRUE
17	Streptococcus	-1.36253	5.31818e-10	1.57981e-09	TRUE
18	Dialister	-0.680603	0.0287663	0.0387387	TRUE
19	Ruminococcus_2	0.74853	0.00199534	0.00310045	TRUE
20	Roseburia	0.882909	7.82941e-05	0.000158154	TRUE
21	Phascolarctobacterium	0.557633	0.0565949	0.0732832	FALSE
22	Veillonella	-1.76516	1.95872e-13	7.0654e-13	TRUE
23	Acidaminococcus	-1.40219	1.38489e-09	3.9964e-09	TRUE
24	Intestinibacter	-1.05265	1.29408e-05	2.72295e-05	TRUE
25	Parasutterella	-1.11953	3.71507e-06	8.52778e-06	TRUE
26	Fusicatenibacter	0.655406	0.00026142	0.000463218	TRUE
27	Megasphaera	-1.21393	4.79888e-08	1.34635e-07	TRUE
28	Dorea	-0.0189795	0.900628	0.917032	FALSE
29	Ruminococcus_1	1.78795	2.51057e-19	1.69045e-18	TRUE
30	Clostridium_sensu_stricto_1	0.729711	0.000760787	0.00123935	TRUE
31	Lachnospiraceae_NK4A136_group	1.33406	4.37594e-12	1.42571e-11	TRUE
32	Christensenellaceae_R_7_group	2.08503	2.80227e-24	3.53787e-23	TRUE
33	Odoribacter	0.0404731	0.829693	0.855092	FALSE
34	Ruminococcaceae_UCG_014	1.9956	7.68722e-20	5.97238e-19	TRUE
35	Lachnospira	0.759685	5.897e-06	1.29478e-05	TRUE
36	Collinsella	0.0171112	0.926009	0.926009	FALSE
37	Lactobacillus	-0.901851	1.6687e-05	3.43957e-05	TRUE
38	Holdemanella	-0.131923	0.586629	0.65692	FALSE
39	Erysipelotrichaceae_UCG_003	-0.233206	0.284406	0.341964	FALSE
40	Ruminococcaceae_UCG_005	1.52529	9.69545e-17	4.45109e-16	TRUE
41	Coprococcus_2	1.89937	1.29451e-14	5.22984e-14	TRUE
42	Bilophila	-0.636598	0.000799598	0.0012819	TRUE
43	Coprococcus_3	0.66296	0.000459243	0.00077306	TRUE
44	Ruminiclostridium_6	0.845604	7.98808e-05	0.000158195	TRUE
45	Catenibacterium	0.158729	0.512355	0.594803	FALSE
46	Coprobacter	-0.808545	0.000150044	0.000285933	TRUE
47	Ruminiclostridium_5	-0.197548	0.166782	0.207962	FALSE
48	Paraprevotella	0.871231	0.000261177	0.000463218	TRUE
49	Butyricimonas	0.75002	0.000393422	0.000673486	TRUE
50	Flavonifractor	-2.19499	2.83648e-29	7.1621e-28	TRUE
51	Butyricicoccus	0.0436974	0.737055	0.775443	FALSE
52	Romboutsia	1.0401	1.46807e-07	3.70687e-07	TRUE
53	Ruminococcaceae_UCG_003	0.993791	1.17016e-07	3.03041e-07	TRUE
54	Negativibacillus	-1.36714	1.20248e-13	4.67117e-13	TRUE
55	CAG_56	0.718659	0.00259883	0.00397699	TRUE
56	Lachnospiraceae_UCG_004	0.114993	0.569567	0.646362	FALSE
57	Ruminococcaceae_UCG_013	0.299348	0.060131	0.0768764	FALSE
58	Prevotella_7	0.201144	0.353497	0.415153	FALSE
59	Lachnospiraceae_UCG_010	-0.111615	0.563139	0.64633	FALSE
60	Erysipelatoclostridium	-1.61597	2.82927e-21	2.59778e-20	TRUE
61	Ruminiclostridium_9	-0.678555	0.000243495	0.000447145	TRUE
62	Ruminococcaceae_NK4A214_group	1.50206	7.98866e-16	3.36189e-15	TRUE
63	Tyzzerella_4	-1.82009	0	1.56262e-18	TRUE
64	Ruminococcaceae_UCG_010	1.95789	9.54304e-21	8.03206e-20	TRUE
65	Haemophilus	-0.404219	0.0398125	0.0529087	FALSE
66	Enterococcus	-1.39123	9.39378e-26	1.35539e-24	TRUE
67	Asaccharospora	-0.930628	1.12425e-07	2.98814e-07	TRUE
68	Coprococcus_1	0.797775	1.48288e-06	3.56598e-06	TRUE
69	Lachnospiraceae_UCG_001	1.00793	3.52102e-06	8.27031e-06	TRUE
70	UBA1819	-1.34842	4.52001e-17	2.17391e-16	TRUE
71	Rikenellaceae_RC9_gut_group	0.935279	0.000760741	0.00123935	TRUE
72	Intestinimonas	-0.220087	0.234711	0.286346	FALSE
73	Adlercreutzia	-0.184227	0.295439	0.351051	FALSE
74	Desulfovibrio	0.637952	0.00489032	0.00726356	TRUE
75	Ruminococcaceae_UCG_004	-0.624443	0.000275796	0.000480265	TRUE
76	Tyzzerella_3	-0.952713	1.91626e-10	5.8649e-10	TRUE
77	Tyzzerella	-1.17205	3.0943e-17	1.56262e-16	TRUE
78	DTU089	-1.00032	2.0554e-12	7.15846e-12	TRUE
79	Marvinbryantia	0.0370465	0.824386	0.855092	FALSE
80	Oscillibacter	-0.280248	0.0645572	0.0815035	FALSE
81	Turicibacter	-0.568908	0.000158302	0.000296084	TRUE
82	Oscillospira	-0.698932	3.87201e-06	8.69052e-06	TRUE
83	Family_XIII_AD3011_group	0.911536	2.30665e-12	7.76572e-12	TRUE
84	Faecalitalea	-1.30544	8.14804e-31	2.74317e-29	TRUE
85	Holdemania	-1.24202	4.88644e-28	9.8706e-27	TRUE
86	Eggerthella	-1.69305	8.66821e-55	8.75489e-53	TRUE
87	Allisonella	-0.679018	4.60126e-07	1.13348e-06	TRUE
88	GCA_900066225	-0.59082	1.03898e-05	2.2327e-05	TRUE
89	Family_XIII_UCG_001	0.270793	0.0200203	0.0280841	TRUE
90	Anaerotruncus	-1.0162	9.36808e-19	5.56574e-18	TRUE
91	Senegalimassilia	0.0518712	0.722871	0.768526	FALSE
92	GCA_900066575	-0.540354	0.000125684	0.000244117	TRUE
93	Merdibacter	-0.833973	1.31177e-13	4.90697e-13	TRUE
94	Slackia	-0.285272	0.0236125	0.0322278	TRUE
95	Candidatus_Soleaferrea	-0.85284	4.71446e-19	2.976e-18	TRUE
96	Fournierella	0.0846456	0.591878	0.65692	FALSE
97	Ruminococcaceae_UCG_009	-0.651628	4.65731e-12	1.46996e-11	TRUE
98	Howardella	-0.354788	0.0018726	0.0029552	TRUE
99	Defluviitaleaceae_UCG_011	-0.706901	1.53197e-17	8.59607e-17	TRUE
100	Enterorhabdus	-0.261779	0.0205063	0.0283718	TRUE
101	Methanobrevibacter	-0.0148146	0.907952	0.917032	FALSE

## Sheet: Healthy_HS
	Genus	LFC	P_Value	Q_Value	Diff_Abund
1	Bacteroides	0.541568	0.0574665	0.128441	FALSE
2	Faecalibacterium	-0.342175	0.294793	0.480468	FALSE
3	Blautia	0.0669468	0.742289	0.817352	FALSE
4	Alistipes	-0.944281	0.00879785	0.0297307	TRUE
5	Bifidobacterium	0.23352	0.613809	0.716111	FALSE
6	Escherichia_Shigella	1.00136	0.0532581	0.128441	FALSE
7	Agathobacter	-0.0361288	0.933412	0.952858	FALSE
8	Prevotella_9	-0.604761	0.371432	0.52904	FALSE
9	Parabacteroides	-0.352978	0.282739	0.477731	FALSE
10	Subdoligranulum	-0.0749954	0.809626	0.868752	FALSE
11	Lachnoclostridium	0.614731	0.0647168	0.137173	FALSE
12	Dialister	0.537179	0.480127	0.627366	FALSE
13	Akkermansia	-0.763418	0.184848	0.335465	FALSE
14	Ruminococcaceae_UCG_002	-1.71745	7.28382e-05	0.000648922	TRUE
15	Ruminococcus_2	0.4539	0.427894	0.587094	FALSE
16	Streptococcus	0.965137	0.0227704	0.063757	FALSE
17	Barnesiella	-0.933453	0.0576675	0.128441	FALSE
18	Anaerostipes	-0.79446	0.00206026	0.00877848	TRUE
19	Sutterella	0.138072	0.734743	0.817352	FALSE
20	Roseburia	-0.244867	0.568374	0.683824	FALSE
21	Fusicatenibacter	-0.99685	0.00497974	0.0195206	TRUE
22	Veillonella	1.02879	0.0315147	0.08579	FALSE
23	Phascolarctobacterium	-1.38411	0.0193319	0.0574099	FALSE
24	Intestinibacter	1.05904	0.0374693	0.099243	FALSE
25	Dorea	-1.38171	4.16333e-05	0.000453341	TRUE
26	Megasphaera	1.00723	0.0112589	0.0355927	TRUE
27	Ruminococcus_1	-1.30397	0.00683924	0.0248239	TRUE
28	Acidaminococcus	0.496051	0.309257	0.480468	FALSE
29	Collinsella	-0.840236	0.12693	0.239214	FALSE
30	Parasutterella	0.20081	0.627576	0.723558	FALSE
31	Clostridium_sensu_stricto_1	0.37967	0.35536	0.51978	FALSE
32	Ruminococcaceae_UCG_014	-1.92899	0.000368869	0.00214729	TRUE
33	Erysipelotrichaceae_UCG_003	-1.15672	0.0177319	0.054304	FALSE
34	Lachnospiraceae_NK4A136_group	-0.877799	0.0107395	0.0350825	TRUE
35	Christensenellaceae_R_7_group	-2.20047	4.87577e-07	9.55651e-06	TRUE
36	Lachnospira	-0.769308	0.065787	0.137173	FALSE
37	Lactobacillus	0.515597	0.270225	0.464597	FALSE
38	Coprococcus_2	-2.64367	6.83378e-06	9.56729e-05	TRUE
39	Holdemanella	-1.49136	0.0207227	0.0597301	FALSE
40	Ruminococcaceae_UCG_005	-1.61703	0.000154645	0.00116579	TRUE
41	Odoribacter	-0.213359	0.505981	0.643976	FALSE
42	Catenibacterium	0.11698	0.846659	0.873396	FALSE
43	Romboutsia	0.145755	0.729298	0.817352	FALSE
44	Coprococcus_3	-1.73756	2.62517e-07	6.50582e-06	TRUE
45	Ruminiclostridium_5	-0.184034	0.524563	0.659067	FALSE
46	Bilophila	-0.224479	0.504452	0.643976	FALSE
47	Ruminiclostridium_6	-1.35783	0.00171337	0.00763227	TRUE
48	Butyricicoccus	0.066671	0.829914	0.873396	FALSE
49	Ruminococcaceae_UCG_013	-0.546218	0.0771788	0.156051	FALSE
50	Paraprevotella	-0.472306	0.323038	0.487042	FALSE
51	Erysipelatoclostridium	1.87916	9.67915e-06	0.00011857	TRUE
52	Ruminococcaceae_NK4A214_group	-1.38466	0.000796242	0.00390159	TRUE
53	Coprobacter	-0.330924	0.305402	0.480468	FALSE
54	Flavonifractor	1.99544	6.76287e-07	1.1046e-05	TRUE
55	Negativibacillus	1.29075	0.000765018	0.00390159	TRUE
56	CAG_56	-1.84558	0.00037249	0.00214729	TRUE
57	Butyricimonas	-0.611284	0.0552002	0.128441	FALSE
58	Ruminococcaceae_UCG_003	-1.0346	0.0044559	0.0181949	TRUE
59	Ruminiclostridium_9	0.111026	0.778857	0.848089	FALSE
60	Lachnospiraceae_UCG_004	-0.314361	0.452856	0.599728	FALSE
61	Prevotella_7	-0.000687269	0.998215	0.998215	FALSE
62	Lachnospiraceae_UCG_010	-0.665061	0.0566903	0.128441	FALSE
63	UBA1819	0.764509	0.0386619	0.0997069	FALSE
64	Ruminococcaceae_UCG_010	-1.45722	0.0015238	0.00711105	TRUE
65	Lachnospiraceae_UCG_001	-1.25682	0.00614616	0.0231663	TRUE
66	Coprococcus_1	-2.09436	1.49717e-14	1.46723e-12	TRUE
67	Haemophilus	0.0673296	0.838186	0.873396	FALSE
68	Asaccharospora	0.206804	0.570215	0.683824	FALSE
69	Rikenellaceae_RC9_gut_group	-0.347783	0.435441	0.587094	FALSE
70	Ruminococcaceae_UCG_004	-0.483557	0.296154	0.480468	FALSE
71	Adlercreutzia	-0.695876	0.0810076	0.158775	FALSE
72	Intestinimonas	-0.726985	0.0958061	0.184098	FALSE
73	DTU089	0.299612	0.372487	0.52904	FALSE
74	Desulfovibrio	-0.807182	0.0534015	0.128441	FALSE
75	Turicibacter	0.526818	0.202989	0.36169	FALSE
76	Eggerthella	1.52596	5.60786e-05	0.000549571	TRUE
77	Tyzzerella_3	-0.465113	0.299943	0.480468	FALSE
78	Family_XIII_AD3011_group	-1.05455	0.000246302	0.00172411	TRUE
79	Faecalitalea	1.29662	0.000278233	0.00181779	TRUE
80	Oscillibacter	0.466933	0.142306	0.263132	FALSE
81	Marvinbryantia	-1.84513	9.65668e-09	4.73177e-07	TRUE
82	Fournierella	0.303609	0.401342	0.561879	FALSE
83	Oscillospira	0.16522	0.579157	0.683824	FALSE
84	Holdemania	0.224608	0.437325	0.587094	FALSE
85	Slackia	-0.233507	0.579137	0.683824	FALSE
86	GCA_900066225	0.568127	0.0780257	0.156051	FALSE
87	Senegalimassilia	-0.49644	0.224191	0.392334	FALSE
88	Allisonella	-0.338631	0.328672	0.488028	FALSE
89	Family_XIII_UCG_001	-1.24206	2.65544e-07	6.50582e-06	TRUE
90	Merdibacter	0.109013	0.739704	0.817352	FALSE
91	Anaerotruncus	0.684471	0.00817656	0.028618	TRUE
92	GCA_900066575	-0.218133	0.541061	0.67119	FALSE
93	Methanobrevibacter	0.0158194	0.959896	0.969792	FALSE
94	Candidatus_Soleaferrea	0.972246	0.000110946	0.000906062	TRUE
95	Ruminococcaceae_UCG_009	0.0645826	0.815563	0.868752	FALSE
96	Defluviitaleaceae_UCG_011	-0.921883	0.000542022	0.00295101	TRUE
97	Enterorhabdus	-0.325263	0.313775	0.480468	FALSE
98	Howardella	-0.493068	0.0633882	0.137173	FALSE
99	Enterococcus	0	1	1	FALSE
100	Tyzzerella	0	1	1	FALSE
101	Tyzzerella_4	0	1	1	FALSE
