# Supplementary material for: Comparative diet-gut microbiome analysis in Crohn’s disease and Hidradenitis suppurativa
Source: Front Microbiol. 2023 Nov 10;14:1289374. doi: 10.3389/fmicb.2023.1289374 (PMC10667482; doi:10.3389/fmicb.2023.1289374)
Supplement: Supplementary file 3 [file Table_2.XLSX]

## Sheet: XX
	CAG_Groups
Acidaminococcus	Pathogen_Cluster_1
Adlercreutzia	Lachnospiraceae_Cluster
Agathobacter	Lachnospiraceae_Cluster
Akkermansia	Lachnospiraceae_Cluster
Alistipes	Lachnospiraceae_Cluster
Allisonella	Lachnospiraceae_Cluster
Anaerostipes	Pathogen_Cluster_2
Anaerotruncus	Pathogen_Cluster_2
Asaccharospora	Pathogen_Cluster_2
Bacteroides	Pathogen_Cluster_1
Barnesiella	Lachnospiraceae_Cluster
Bifidobacterium	Pathogen_Cluster_2
Bilophila	Pathogen_Cluster_2
Blautia	Pathogen_Cluster_2
Butyricicoccus	Lachnospiraceae_Cluster
Butyricimonas	Lachnospiraceae_Cluster
CAG_56	Lachnospiraceae_Cluster
Candidatus_Soleaferrea	Lachnospiraceae_Cluster
Catenibacterium	Lachnospiraceae_Cluster
Christensenellaceae_R_7_group	Ruminococcus_Cluster
Clostridium_sensu_stricto_1	Lachnospiraceae_Cluster
Collinsella	Lachnospiraceae_Cluster
Coprobacter	Lachnospiraceae_Cluster
Coprococcus_1	Ruminococcus_Cluster
Coprococcus_2	Ruminococcus_Cluster
Coprococcus_3	Lachnospiraceae_Cluster
Defluviitaleaceae_UCG_011	Lachnospiraceae_Cluster
Desulfovibrio	Lachnospiraceae_Cluster
Dialister	Pathogen_Cluster_2
Dorea	Lachnospiraceae_Cluster
DTU089	Pathogen_Cluster_2
Eggerthella	Pathogen_Cluster_1
Enterococcus	Pathogen_Cluster_1
Enterorhabdus	Lachnospiraceae_Cluster
Erysipelatoclostridium	Pathogen_Cluster_1
Erysipelotrichaceae_UCG_003	Lachnospiraceae_Cluster
Escherichia_Shigella	Pathogen_Cluster_1
Faecalibacterium	Lachnospiraceae_Cluster
Faecalitalea	Pathogen_Cluster_1
Family_XIII_AD3011_group	Ruminococcus_Cluster
Family_XIII_UCG_001	Ruminococcus_Cluster
Flavonifractor	Pathogen_Cluster_1
Fournierella	Lachnospiraceae_Cluster
Fusicatenibacter	Lachnospiraceae_Cluster
GCA_900066225	Lachnospiraceae_Cluster
GCA_900066575	Lachnospiraceae_Cluster
Haemophilus	Lachnospiraceae_Cluster
Holdemanella	Lachnospiraceae_Cluster
Holdemania	Pathogen_Cluster_2
Howardella	Lachnospiraceae_Cluster
Intestinibacter	Pathogen_Cluster_2
Intestinimonas	Lachnospiraceae_Cluster
Lachnoclostridium	Pathogen_Cluster_1
Lachnospira	Lachnospiraceae_Cluster
Lachnospiraceae_NK4A136_group	Ruminococcus_Cluster
Lachnospiraceae_UCG_001	Lachnospiraceae_Cluster
Lachnospiraceae_UCG_004	Lachnospiraceae_Cluster
Lachnospiraceae_UCG_010	Lachnospiraceae_Cluster
Lactobacillus	Pathogen_Cluster_1
Marvinbryantia	Lachnospiraceae_Cluster
Megasphaera	Pathogen_Cluster_1
Merdibacter	Lachnospiraceae_Cluster
Methanobrevibacter	Lachnospiraceae_Cluster
Negativibacillus	Lachnospiraceae_Cluster
Odoribacter	Lachnospiraceae_Cluster
Oscillibacter	Lachnospiraceae_Cluster
Oscillospira	Lachnospiraceae_Cluster
Parabacteroides	Pathogen_Cluster_2
Paraprevotella	Lachnospiraceae_Cluster
Parasutterella	Lachnospiraceae_Cluster
Phascolarctobacterium	Lachnospiraceae_Cluster
Prevotella_7	Lachnospiraceae_Cluster
Prevotella_9	Lachnospiraceae_Cluster
Rikenellaceae_RC9_gut_group	Lachnospiraceae_Cluster
Romboutsia	Lachnospiraceae_Cluster
Roseburia	Lachnospiraceae_Cluster
Ruminiclostridium_5	Lachnospiraceae_Cluster
Ruminiclostridium_6	Ruminococcus_Cluster
Ruminiclostridium_9	Lachnospiraceae_Cluster
Ruminococcaceae_NK4A214_group	Ruminococcus_Cluster
Ruminococcaceae_UCG_002	Ruminococcus_Cluster
Ruminococcaceae_UCG_003	Ruminococcus_Cluster
Ruminococcaceae_UCG_004	Lachnospiraceae_Cluster
Ruminococcaceae_UCG_005	Ruminococcus_Cluster
Ruminococcaceae_UCG_009	Lachnospiraceae_Cluster
Ruminococcaceae_UCG_010	Ruminococcus_Cluster
Ruminococcaceae_UCG_013	Lachnospiraceae_Cluster
Ruminococcaceae_UCG_014	Ruminococcus_Cluster
Ruminococcus_1	Ruminococcus_Cluster
Ruminococcus_2	Lachnospiraceae_Cluster
Senegalimassilia	Lachnospiraceae_Cluster
Slackia	Lachnospiraceae_Cluster
Streptococcus	Pathogen_Cluster_1
Subdoligranulum	Lachnospiraceae_Cluster
Sutterella	Pathogen_Cluster_2
Turicibacter	Lachnospiraceae_Cluster
Tyzzerella	Pathogen_Cluster_2
Tyzzerella_3	Lachnospiraceae_Cluster
Tyzzerella_4	Pathogen_Cluster_1
UBA1819	Pathogen_Cluster_2
Veillonella	Pathogen_Cluster_1
