# Supplementary material for: Comparative diet-gut microbiome analysis in Crohn’s disease and Hidradenitis suppurativa
Source: Front Microbiol. 2023 Nov 10;14:1289374. doi: 10.3389/fmicb.2023.1289374 (PMC10667482; doi:10.3389/fmicb.2023.1289374)
Supplement: Supplementary file 4 [file Table_3.XLSX]

## Sheet: Healthy
Food_Item	Coefficent	Q_Value
Tea	0.68591	1.88379e-46
Coffee	-0.683895	2.32237e-46
Sweet_spreads	0.515157	1.96757e-22
Chocolate_products	0.431746	3.66567e-15
Full_fat_milkproducts	0.399158	8.14369e-13
Liquors	-0.367661	8.28847e-11
Root_vegetables	0.361945	1.61152e-10
Savoury_spreads	-0.357545	2.89799e-10
Pickled_vegetables	-0.294379	4.96893e-07
Wine	0.289278	7.6872e-07
Peanuts	-0.288239	8.45053e-07
Fruit_juices	-0.260888	1.16279e-05
Cereal_product_flour	0.256519	1.71192e-05
Artificial_sweeteners	-0.25354	2.25704e-05
Horlicks_Ovaltine	-0.235149	0.000103249
Leafy_vegetables	-0.222037	0.000261251
Cakes_pies	-0.216197	0.000401742
Spirits	0.213592	0.000466523
Carbonated_Soft_drinks	0.212244	0.000505159
Ice_cream	0.209689	0.000597084
Low_fat_spread_Halvarine	0.209564	0.00060062
Beer	0.203129	0.000945921
Savoury_snacks	0.198313	0.00131879
Low_no_alcohol	-0.185879	0.0027869
Oily_fish	-0.161982	0.0105518
Mixed_salad_mixed_vegetables	-0.159346	0.0121105
Semi_skimmed_milkproducts	-0.145747	0.0232744
Cereal_product_rice_pasta	-0.139391	0.0311544
Cruciferous_vegetables	-0.135661	0.0369635
Puddings	-0.103297	0.126741
Bread	-0.101243	0.134851
Butter	0.0956588	0.159734
Cheese	-0.0820295	0.237533
Creamy_milk_products	-0.0799228	0.252681
White_fish	-0.0784708	0.261351
Sugar	0.073049	0.301556
Confectionary_sweets_non.chocolate	-0.066053	0.359632
Red_unprocessed_meat	0.0613191	0.397049
Dry_cakes_biscuits	-0.0598272	0.412156
Eggs	0.0585583	0.424399
Sauces	-0.0561733	0.446335
Organ_meat	-0.0536458	0.468776
Fruit	-0.0496814	0.504556
Fish_products_fish_in_crumbs	-0.0460447	0.540742
Rusk_crispbread_rusk_crackers	-0.0460312	0.540742
Breakfast_cereals	-0.0370405	0.636671
Processed_meat	0.0300901	0.707745
Legumes	-0.029502	0.712095
Meat_replacers_substitutes	0.0273841	0.734333
Pure_Fruit_juices	0.0238698	0.769318
Poultry	-0.0228455	0.77915
Sea_food_crusteceans_mollucs	-0.0198502	0.8132
Pastries	0.0189609	0.821422
Fruiting_vegetables	-0.017089	0.839422
Potatoes	-0.0138017	0.874702
Margarine_and_margarine_products	-0.0116838	0.893162
Soups	0.0116288	0.893477
Mushrooms	-0.00654363	0.935036
Onion_garlic	-0.00508459	0.948276

## Sheet: CD
Food_Item	Coefficent	Q_Value
Tea	-0.510295	1.06649e-21
Coffee	0.401401	6.91185e-13
Wine	-0.372607	4.53208e-11
Root_vegetables	-0.342328	2.1797e-09
Sweet_spreads	-0.33854	3.56614e-09
Full_fat_milkproducts	-0.316462	4.84025e-08
Liquors	0.306216	1.46398e-07
Artificial_sweeteners	0.299849	2.85535e-07
Chocolate_products	-0.274599	3.47734e-06
Beer	-0.258253	1.48843e-05
Horlicks_Ovaltine	0.253562	2.30526e-05
Spirits	-0.248475	3.62146e-05
Cakes_pies	0.247579	3.79989e-05
Savoury_snacks	-0.242479	5.68973e-05
Onion_garlic	-0.230447	0.000146976
Fruit_juices	0.221295	0.000276809
Low_no_alcohol	0.19788	0.00137853
Savoury_spreads	0.195739	0.00154865
Confectionary_sweets_non.chocolate	0.193986	0.00170874
Mixed_salad_mixed_vegetables	-0.192616	0.00184533
Cereal_product_rice_pasta	-0.168329	0.00753964
Mushrooms	-0.165989	0.00844989
Cereal_product_flour	-0.159661	0.012017
Ice_cream	-0.157652	0.01313
Sea_food_crusteceans_mollucs	-0.157198	0.0133752
Legumes	0.151327	0.0176911
Breakfast_cereals	0.150916	0.0180486
Peanuts	0.141792	0.0280205
Sauces	-0.139995	0.0301909
Dry_cakes_biscuits	0.128428	0.0507806
Cheese	-0.124829	0.0573752
Organ_meat	-0.118505	0.0736905
Bread	0.114809	0.0837534
Fruiting_vegetables	-0.112854	0.0891241
Fruit	-0.0962209	0.156669
Cruciferous_vegetables	-0.0956236	0.159157
Pickled_vegetables	0.0919372	0.177204
Sugar	0.0814716	0.240644
Puddings	0.0727106	0.304143
Semi_skimmed_milkproducts	0.0690342	0.332425
Butter	-0.0662428	0.356794
Meat_replacers_substitutes	0.0603057	0.407316
Red_unprocessed_meat	-0.0522413	0.481691
Carbonated_Soft_drinks	-0.0461391	0.539631
Eggs	0.0451187	0.551221
Rusk_crispbread_rusk_crackers	-0.0436662	0.564841
Processed_meat	-0.0363567	0.644269
Pure_Fruit_juices	0.0355024	0.652607
Poultry	-0.0347938	0.658386
Fish_products_fish_in_crumbs	-0.0327175	0.679273
Margarine_and_margarine_products	-0.0315467	0.688724
Potatoes	0.0298142	0.707685
Creamy_milk_products	-0.0255495	0.750777
White_fish	-0.0171869	0.838361
Low_fat_spread_Halvarine	0.0135273	0.87647
Oily_fish	0.00970142	0.907988
Soups	-0.00845551	0.916033
Pastries	-0.00380394	0.964062
Leafy_vegetables	-0.00183892	0.985591

## Sheet: HS
Food_Item	Coefficent	Q_Value
Tea	-0.723317	2.36405e-54
Coffee	0.708408	2.35537e-51
Full_fat_milkproducts	-0.469844	3.63517e-18
Chocolate_products	-0.461085	1.99249e-17
Savoury_spreads	0.458591	2.9816e-17
Sweet_spreads	-0.437129	1.33577e-15
Liquors	0.403933	3.48448e-13
Peanuts	0.372342	3.95759e-11
Leafy_vegetables	0.359946	1.9927e-10
Root_vegetables	-0.33841	3.25908e-09
Carbonated_Soft_drinks	-0.320525	2.67097e-08
Savoury_snacks	-0.319909	2.84167e-08
Pickled_vegetables	0.319272	3.03125e-08
Ice_cream	-0.282223	1.54441e-06
Horlicks_Ovaltine	0.267248	6.51507e-06
Artificial_sweeteners	0.258304	1.41248e-05
Oily_fish	0.257646	1.49634e-05
Fruit_juices	0.217621	0.000362191
Spirits	-0.20782	0.000690287
Cereal_product_flour	-0.206626	0.000749474
Wine	-0.204152	0.000891939
Beer	-0.199243	0.00124281
Low_fat_spread_Halvarine	-0.195575	0.0015395
Low_no_alcohol	0.195343	0.00155529
Mixed_salad_mixed_vegetables	0.194576	0.00161812
Cakes_pies	0.189422	0.00223115
Red_unprocessed_meat	-0.181779	0.00346727
Butter	-0.167152	0.00782032
Sugar	-0.161305	0.0108237
Processed_meat	-0.156481	0.01372
Meat_replacers_substitutes	0.152227	0.0166802
Semi_skimmed_milkproducts	0.151121	0.0176806
Potatoes	-0.1449	0.0238444
Fruit	0.143892	0.0249631
Cereal_product_rice_pasta	0.126547	0.0538357
Fruiting_vegetables	0.11759	0.075064
Onion_garlic	0.10724	0.109013
Legumes	0.093447	0.169183
White_fish	0.0830782	0.229266
Mushrooms	0.0790708	0.257039
Breakfast_cereals	0.0627451	0.38477
Puddings	0.0610789	0.398212
Sea_food_crusteceans_mollucs	0.0570274	0.437949
Soups	0.0499403	0.501806
Confectionary_sweets_non.chocolate	0.0485924	0.513914
Bread	0.047015	0.52874
Cruciferous_vegetables	-0.0439708	0.560441
Margarine_and_margarine_products	-0.0431534	0.569675
Pure_Fruit_juices	-0.0429593	0.572061
Sauces	0.0375713	0.628638
Fish_products_fish_in_crumbs	-0.0369305	0.636013
Creamy_milk_products	0.0325802	0.678933
Poultry	-0.0318859	0.685027
Dry_cakes_biscuits	-0.0303851	0.700324
Rusk_crispbread_rusk_crackers	0.0300403	0.704214
Cheese	0.0215457	0.791511
Pastries	-0.0180232	0.827988
Organ_meat	-0.0156906	0.854545
Eggs	0.00850946	0.91495
