# Supplementary material for: Comparative diet-gut microbiome analysis in Crohn’s disease and Hidradenitis suppurativa
Source: Front Microbiol. 2023 Nov 10;14:1289374. doi: 10.3389/fmicb.2023.1289374 (PMC10667482; doi:10.3389/fmicb.2023.1289374)
Supplement: Supplementary file 5 [file Table_4.XLSX]

## Sheet: HS-CDM vs HS-HM
	Genus	LFC	P_Value	Q_Value	Diff_Abund
1	Acidaminococcus	-1.24092	0.0605229	0.127484	FALSE
2	Adlercreutzia	1.41555	0	0	TRUE
3	Agathobacter	1.30546	0.102551	0.18801	FALSE
4	Akkermansia	0.327748	0.630033	0.708787	FALSE
5	Alistipes	2.33731	6.04653e-06	5.44187e-05	TRUE
6	Allisonella	-0.582178	0	0	TRUE
7	Anaerostipes	-0.839929	0.0594414	0.127484	FALSE
8	Anaerotruncus	-0.635826	0.0872588	0.166127	FALSE
9	Asaccharospora	-0.261318	0.510483	0.601641	FALSE
10	Bacteroides	-0.977289	0.0343196	0.087119	TRUE
11	Barnesiella	1.54686	0.00813024	0.0223582	TRUE
12	Bifidobacterium	-2.01764	0.00255648	0.00819513	TRUE
13	Bilophila	-0.694229	0.149824	0.247209	FALSE
14	Blautia	-1.09059	1.02148e-05	8.42721e-05	TRUE
15	Butyricicoccus	-0.439741	0.284986	0.386488	FALSE
16	Butyricimonas	0.0176394	0	0	TRUE
17	CAG_56	0.926294	0	0	TRUE
18	Candidatus_Soleaferrea	-1.04461	0.00486898	0.0141773	TRUE
19	Catenibacterium	0.730003	0	0	TRUE
20	Christensenellaceae_R_7_group	3.58267	0	0	TRUE
21	Clostridium_sensu_stricto_1	0.155094	0.780338	0.84894	FALSE
22	Collinsella	0.687855	0.435097	0.543827	FALSE
23	Coprobacter	-0.104519	0	0	TRUE
24	Coprococcus_1	1.78253	0	0	TRUE
25	Coprococcus_2	1.95376	0	0	TRUE
26	Coprococcus_3	0.858824	0.17049	0.276697	FALSE
27	Defluviitaleaceae_UCG_011	0.0432428	0	0	TRUE
28	Desulfovibrio	0.246409	0	0	TRUE
29	Dialister	-1.27063	0.128418	0.227025	FALSE
30	Dorea	1.21625	0.0685379	0.135705	FALSE
31	DTU089	0.633857	0.142966	0.239891	FALSE
32	Eggerthella	-2.29608	6.91562e-07	7.60718e-06	TRUE
33	Enterococcus	-1.53932	0	0	TRUE
34	Enterorhabdus	-0.714788	0	0	TRUE
35	Erysipelatoclostridium	-2.36169	3.43199e-05	0.000202831	TRUE
36	Erysipelotrichaceae_UCG_003	0.42532	0.597512	0.684678	FALSE
37	Escherichia_Shigella	-2.21289	0.000817925	0.00323898	TRUE
38	Faecalibacterium	1.5396	0.00810965	0.0223582	TRUE
39	Faecalitalea	-1.83878	0.00144621	0.00493707	TRUE
40	Family_XIII_AD3011_group	1.76522	0	0	TRUE
41	Family_XIII_UCG_001	1.08955	0	0	TRUE
42	Flavonifractor	-2.78775	3.80034e-09	7.52468e-08	TRUE
43	Fournierella	-0.38326	0	0	TRUE
44	Fusicatenibacter	0.552311	0.402885	0.522684	FALSE
45	GCA_900066225	-0.00465752	0.989315	0.989315	FALSE
46	GCA_900066575	0.299915	0	0	TRUE
47	Haemophilus	-0.823667	0.0360187	0.0891464	TRUE
48	Holdemanella	1.20514	0	0	TRUE
49	Holdemania	-0.515125	0.18598	0.296968	FALSE
50	Intestinibacter	-1.69513	0.000610731	0.0026288	TRUE
51	Intestinimonas	0.623159	0	0	TRUE
52	Lachnoclostridium	-1.67191	3.48296e-05	0.000202831	TRUE
53	Lachnospira	-0.73456	0.228531	0.332714	FALSE
54	Lachnospiraceae_NK4A136_group	1.74452	0.00126889	0.00448642	TRUE
55	Lachnospiraceae_UCG_001	0.244155	0	0	TRUE
56	Lachnospiraceae_UCG_004	-0.425106	0.420967	0.534304	FALSE
57	Lachnospiraceae_UCG_010	1.47673	0	0	TRUE
58	Lactobacillus	-0.722776	0.251792	0.347352	FALSE
59	Marvinbryantia	0.86067	0	0	TRUE
60	Megasphaera	-2.17554	0.00327631	0.0101361	TRUE
61	Merdibacter	-0.503829	0.244799	0.346216	FALSE
62	Methanobrevibacter	0.385457	0	0	TRUE
63	Negativibacillus	1.04067	0.0385999	0.0932046	TRUE
64	Odoribacter	0.587906	0.130913	0.227375	FALSE
65	Oscillibacter	0.808009	0.0297233	0.0774371	TRUE
66	Oscillospira	-0.274004	0	0	TRUE
67	Parabacteroides	0.169207	0.798434	0.859184	FALSE
68	Paraprevotella	-0.295205	0.53996	0.628895	FALSE
69	Parasutterella	-0.694005	0.192175	0.30199	FALSE
70	Phascolarctobacterium	0.777864	0	0	TRUE
71	Prevotella_9	-0.115924	0.866552	0.903038	FALSE
72	Rikenellaceae_RC9_gut_group	0.0773027	0	0	TRUE
73	Romboutsia	0.041648	0.942408	0.961839	FALSE
74	Roseburia	0.508126	0.450443	0.543827	FALSE
75	Ruminiclostridium_5	0.0346947	0.92568	0.954608	FALSE
76	Ruminiclostridium_6	1.4443	0	0	TRUE
77	Ruminiclostridium_9	-0.440976	0.440055	0.543827	FALSE
78	Ruminococcaceae_NK4A214_group	2.89379	5.49293e-12	1.3595e-10	TRUE
79	Ruminococcaceae_UCG_002	3.70579	2.78426e-12	9.18806e-11	TRUE
80	Ruminococcaceae_UCG_003	1.49426	0	0	TRUE
81	Ruminococcaceae_UCG_004	0.774735	0.110927	0.199669	FALSE
82	Ruminococcaceae_UCG_005	3.41064	0	0	TRUE
83	Ruminococcaceae_UCG_009	-0.0812718	0	0	TRUE
84	Ruminococcaceae_UCG_010	1.09376	0	0	TRUE
85	Ruminococcaceae_UCG_013	0.7095	0.210517	0.320633	FALSE
86	Ruminococcaceae_UCG_014	2.53737	0	0	TRUE
87	Ruminococcus_1	3.21064	1.08828e-08	1.79567e-07	TRUE
88	Ruminococcus_2	0.934048	0.220724	0.331086	FALSE
89	Senegalimassilia	-0.496668	0	0	TRUE
90	Slackia	-0.48678	0	0	TRUE
91	Streptococcus	-1.52686	0.00256615	0.00819513	TRUE
92	Subdoligranulum	1.14618	0.0661694	0.135705	FALSE
93	Sutterella	-1.9278	0.000296343	0.00154411	TRUE
94	Turicibacter	-0.977757	0.0531535	0.119595	FALSE
95	Tyzzerella	-1.34425	0	0	TRUE
96	Tyzzerella_3	-0.704628	0.0962048	0.179703	FALSE
97	Tyzzerella_4	-1.10861	0.0570491	0.125508	FALSE
98	UBA1819	-0.97582	0.0434753	0.100094	FALSE
99	Veillonella	-2.46374	0.000325038	0.00160894	TRUE
