# Supplementary material for: Comparative diet-gut microbiome analysis in Crohn’s disease and Hidradenitis suppurativa
Source: Front Microbiol. 2023 Nov 10;14:1289374. doi: 10.3389/fmicb.2023.1289374 (PMC10667482; doi:10.3389/fmicb.2023.1289374)
Supplement: Supplementary file 6 [file Table_5.XLSX]

## Sheet: Sheet1
	Group	GAS_6	Leptin	IL_6	TNFa	Adiponectin	CRP	Calprotectin	C5a	Age	Gender	Smoking_status	Pack_Years	Alcohol _units_wk	Breast_fed	C_Section	Age_at_diagnosis	Duration_of_disease	Hurley_Score	Surgery_for_HS	Previous_Abx_use	Abx_use_in_past_year	Current_anti_TNF_therapy	Previous_Anti_TNF_therapy	Immunomodulator_therapy	Pain_medication	Anti_depressants	Any_systemic_meds	CVD_disease	Respiratory_disease	GI_disease	Endocrine	Haematological	Musculoskeltal_disease	Neoplasia	Neurological	Psychological	Dermatological	Allergies	ENT	BMI	Weight _kg	Waist_cir	Hip_cir	BP1_systolic	BP1_diastolic	BP2_systolic	BP2_diastolic	HR_1
HS1	HS_HM	10224	38050	9.9	14.8	4381893	30412480	139.94	76.0611	33.95	F	1	16	16	0	1	NA	NA	3	1	1	0	0	1	0	1	1	1	0	0	0	0	0	1	0	0	1	1	0	0	42.3	118	119	133	139	95	139	83	80
HS2	HS_CDM	8390	17881	8.46	90.1	16175313	147886774	29.0912	96.7732	47.1	M	1	25	0	1	0	25	22.1	3	1	1	1	1	1	0	1	0	1	0	0	0	0	0	0	0	0	0	0	0	0	20.3	65	NA	NA	170	96	167	98	70
HS3	HS_CDM	8030	12020	2.52	11	9611283	3292106	14.8167	60.12	28.16	M	1	3	0	1	0	21	7.16	3	1	1	1	1	1	1	1	0	1	0	0	1	0	0	0	0	0	0	0	0	0	27.4	84	86	104	141	91	NA	NA	75
HS4	HS_CDM	9843	10152	3.62	14.6	12427757	731379	31.6193	47.7041	46.56	F	2	49.5	20	0	0	31	15.56	3	1	1	1	0	0	0	0	0	1	0	0	0	1	0	0	0	0	0	0	0	0	19.7	59	76	92	120	84	130	81	85
HS5	HS_HM	11034	30144	4.24	17	15501308	55152693	17.1493	61.3747	33.51	F	0	NA	0	0	0	33	0.51	2	0	1	1	0	0	0	0	0	1	0	0	1	0	0	1	0	1	0	0	0	1	25.4	70	79	106	126	84	131	95	79
HS6	HS_HM	12304	117944	1.6	11.2	12940551	36222743	84.2512	104.922	32.82	F	2	12.75	8.4	0	0	27	5.82	2	0	1	1	0	0	0	0	0	1	0	0	0	1	0	0	0	0	1	0	0	0	25.9	68	87	102	131	78	126	79	67
HS7	HS_HM	12168	4276	2.72	17.8	6319937	5300474	7.05652	99.1449	53.96	M	2	26.25	12	0	0	50	3.96	2	1	1	1	0	0	0	0	0	1	0	0	0	1	0	0	0	0	1	0	0	0	28.7	92	97	107	138	87	NA	NA	82
HS8	HS_CDM	12053	35752	1.82	15.4	24085076	2686596	9.04976	48.6324	43.47	F	2	20.25	2	0	0	35	8.47	3	0	1	1	1	0	1	0	1	1	0	0	0	0	0	0	0	0	1	1	0	0	25.2	67	77	103	147	89	150	89	74
HS9	HS_CDM	8462	13072	1.42	20.4	13027832	411827	67.0776	NA	27.62	F	2	6	0	1	0	21	6.62	1	0	1	1	0	0	0	0	0	1	0	0	1	0	0	0	0	0	0	0	0	0	34.1	94	100	120	119	78	117	80	87
HS10	HS_HM	11491	135841	4.82	13.6	4716795	7958663	11.2845	NA	43.39	F	2	12	0	0	0	42	1.39	2	0	1	0	0	0	0	0	0	0	0	1	0	0	0	0	0	0	0	1	1	0	NA	NA	125	133	143	103	149	106	84
HS11	HS_HM	18065	191438	3.74	14	16020154	7347936	394.057	NA	60.36	M	2	35	1	1	NA	60	0.36	1	1	1	0	0	0	0	0	0	1	1	1	0	0	0	0	0	0	0	0	0	0	35.4	106	123	116	121	80	132	68	55
HS12	HS_HM	13831	13958	6.44	13.1	8472368	11124407	25.023	NA	51.14	F	2	28.33	10	0	0	51	0.14	1	0	1	1	0	0	0	0	0	1	1	0	0	1	0	0	0	0	0	0	0	0	39.8	122	124	131	127	89	132	86	95
HS13	HS_HM	10096	216718	2.98	14.6	15247929	3261093	53.9905	55.2522	54.96	F	2	30	2	0	0	23	31.96	2	1	1	1	1	0	0	1	0	1	0	0	0	0	0	1	0	0	0	1	0	0	30.8	91	101	111	133	85	142	83	80
HS14	HS_CDM	11008	46417	12.8	23.8	11689296	14615344	35.824	38.4408	42.06	F	2	NA	NA	0	1	28	14.06	1	1	1	0	0	0	0	1	0	1	0	0	0	0	0	1	0	0	1	0	0	0	29	76	86	108	117	67	114	67	82
HS15	HS_HM	9628		5.44	21.1	13014771	15746074	21.4794	64.0583	23.57	F	2	10.5	3	0	0	21	2.57	1	0	1	1	0	0	0	1	0	0	0	0	0	0	0	0	0	0	0	0	0	0	42.3	128	128	136	123	66	125	68	92
HS16	HS_CDM	10890	11535	10.5	23.5	9621037	38336818	41.0768	34.0352	35.05	M	2	20	21	0	0	34	1.05	2	0	1	1	0	0	0	0	0	0	0	0	0	0	0	0	0	0	0	0	1	0	28.2	105	99	113	132	71	125	72	72
HS17	HS_HM	13167	116328	7.87	17.6	10220045	15496548	6.46635	38.7525	58.72	M	1	35	20	NA	0	58	0.72	2	0	1	1	0	0	0	0	0	0	1	1	0	0	1	0	1	0	0	0	0	0	37.9	120	121	117	140	80	131	79	76
HS18	HS_CDM	9960	67677	1.12	12.6	9893524	1784953	7.45203	35.2647	25.06	F	2	5	1	1	0	25	0.06	1	1	1	1	0	0	0	0	0	1	0	0	0	0	0	0	0	0	0	1	1	0	34.1	102	88	120	124	83	127	79	72
HS19	HS_HM	11048	206037	8.31	17.3	13462075	70226564	130.835	63.616	20.64	F	2	NA	1	0	0	16	4.64	1	0	1	1	0	0	0	0	0	0	0	0	0	0	0	0	0	0	0	0	0	0	31.6	82	97	103	106	66	104	65	67
HS20	HS_CDM	8729	14247		13.5	20576019	1864931	20.1686	104.922	19.11	F	2	NA	2	0	1	19	0.11	1	0	1	1	0	0	0	0	0	1	0	0	0	1	0	0	0	0	0	0	0	0	23	65	71	101	136	71	129	73	72
HS21	HS_HM	15253	46968	0.849	12.4	6003516	6167495	15.6608	59.3507	44.78	F	1	20	0	0	0	40	4.78	3	1	1	0	1	1	0	0	0	1	0	0	0	0	0	0	0	0	0	0	0	0	30.8	85.8	87	112	113	64	117	52	72
HS22	HS_HM	9995	12742	2.72	15.5	11471485	17473328	14.3965		54.42	M	1	2.5	5	0	0	54	0.42	2	0	0	0	0	0	0	0	0	0	0	0	0	0	0	0	0	0	0	0	0	0	29	94	102	115	152	96	147	90	64
HS23	HS_HM	14313	64528	3.03	17.8	5470442	5996277	34.1788		56.21	M	2	40	12	NA	0	55	1.21	2	1	0	0	0	0	0	1	0	1	1	0	0	0	0	1	1	0	0	1	0	0	26.3	75	99	95	152	95	152	92	79
HS24	HS_HM	12490	8284	0.763	8.16	16254444	10555764	18.0063	51.7178	25.83	F	2	2.5	0.5	1	0	25	0.83	2	1	1	1	0	0	0	0	0	1	0	0	0	0	0	0	0	0	0	1	0	0	22.1	51	71	94	124	76	137	78	69
HS25	HS_HM	14250	7113	1.89	9.49	16389889	3573250	16.0063	39.258	33.3	M	1	16.5	30	1	0	32	1.3	2	1	1	1	0	0	0	0	0	0	0	0	0	0	0	0	0	0	0	1	0	0	30.3	97	92	109	126	78	121	79	63
HS26	HS_HM	23379	47033	50	35.9	4153682	27895121	196.236	28.5771	41.02	F	2	37.5	10	0	0	30	11.02	2	1	1	1	0	0	0	0	0	1	1	0	0	1	0	0	0	0	0	0	0	0	35.1	92	106	119	139	67	129	73	50
HS27	HS_HM	18436	241604	6.05	15.7	9072566	55552513	80.8433	9.01577	50.95	F	1	30	8	0	0	48	2.95	2	1	1	1	0	0	0	0	0	1	1	0	0	0	0	0	0	0	1	0	0	0	39.8	122	130	130	170	90	176	94	74
HS28	HS_HM	12601	89319	5.49	17.6	30817296	10457836	1645.68	35.2546	62.03	F	1	2.5	4	1	0	61	1.03	2	0	1	0	0	0	0	0	0	1	1	0	1	1	0	0	0	0	0	1	0	0	33	92	97	121	117	77	132	73	92
HS29	HS_CDM	14514	2509	3.06	17.9	10860473	22716894	4.33743	14.0933	30.16	M	2	9.75	6	1	0	28	2.16	2	1	1	1	0	1	0	0	0	0	0	0	0	0	0	0	0	0	0	1	0	0	21.4	67	78	75	126	78	133	73	69
HS30	HS_HM	10290	14001	3.33	14.1	11658343	7154319	206.392	5.8836	58.01	M	1	39	EX Excess	1	0	50	8.01	2	1	1	1	0	0	0	1	0	1	1	0	0	0	0	1	0	0	0	1	0	0	32.1	104	112	103	149	90	139	89	70
HS31	HS_HM	19674	29013	3.03	13.4	29973933	10811573	16.7226	12.6706	41.01	F	2	10	0.5	0	0	36	5.01	1	0	1	1	1	1	0	0	1	1	0	0	0	0	0	0	0	0	1	1	0	0	21.9	59	79	89	119	78	112	83	76
HS32	HS_HM	11577	60258	4.15	13.5	6856757	15247544	42.2881	8.40783	37.1	F	1	3.5	0.5	1	0	36	1.1	1	0	1	1	0	0	0	0	0	1	0	0	0	0	0	0	0	1	0	1	0	1	33.9	99	107	114	131	92	141	91	84
HS33	HS_HM	15407	45902	4.01	10.6	14304961	6021095	9.65504	18.5895	53.8	F	2	30	0	0	0	53	NA	2	0	0	1	0	0	0	0	0	1	1	0	1	0	0	0	0	0	0	0	1	0	31.8	82	94	112	159	81	169	79	59
HS34	HS_CDM	12794	257621	10.8	11.9	26503070	87827744	0.669225	44.8412	35.51	F	1	15	20	1	0	34	1.51	3	1	1	1	0	0	0	0	0	0	0	0	0	1	1	0	0	0	0	0	0	0	31.6	86	100	113	113	75	170	79	72
HS35	HS_CDM	16415	11635	2.21	14.4	37858097	29169282	47.9431	83.9292	42.87	F	2	25	20	0	0	41	1.87	1	0	1	1	0	0	0	0	0	0	0	0	1	0	0	0	0	0	0	0	0	0	23.2	58	72	79	149	95	159	96	89
HS36	HS_HM	16119	171600	2.8	10.4	13176655	10992755	37.7196	47.1036	22.51	F	0	NA	5	0	0	22	0.51	2	0	1	1	0	0	0	0	0	NA	0	0	0	0	0	0	0	0	0	0	0	0	31.3	80	101	116	120	80	116	74	98
HS37	HS_HM	21708	20300	8.5	16.8	16470352	23278271	136.539	22.7927	36.42	M	1	7	8	0	NA	30	6.42	3	1	1	0	1	0	0	0	0	1	0	0	0	0	0	0	0	1	0	0	0	0	30	96.9	109	118	131	95	140	86	70
HS38	HS_HM	11162	54458	1.37	10.3	11501000	1692844	7.45203	15.0592	26.91	F	2	15	0	0	0	25	NA	1	0	1	1	0	0	0	0	0	0	0	0	0	0	0	0	0	0	0	0	0	0	34	92	107	117	120	77	119	72	77
HS39	HS_CDM	11521	63141	1.82	14.4	7389781	1796206	2.64471	14.2726	25.44	F	1	5	0.5	1	0	22	3.44	2	1	1	1	0	0	0	0	0	1	0	0	0	1	0	0	0	0	0	0	0	0	38	105	116	124	109	63	110	64	84
HS40	HS_CDM	11318	6348	2.02	10.3	21799048	4210274	115.886	35.4948	49.71	F	2	5	0.5	1	0	20	29.71	1	1	1	1	0	0	0	1	0	1	0	0	0	0	0	0	0	0	0	0	0	0	19.6	47	75	82	146	80	147	84	84
HS41	HS_HM	11882	47297	2.54	12.8	20820255	49798296	2.27617	18.2361	25.36	F	1	2	5	1	0	19	6.36	3	1	1	1	0	1	0	0	1	1	0	0	0	1	0	0	0	0	0	0	0	0	23.4	60	89	103	118	60	130	70	98
HS42	HS_HM	18663	21280	3.77	17.7	29419703	2485824	4.14692	19.3762	43.22	F	2	22	6	0	0	36	7.22	1	0	0	0	0	0	0	0	1	1	0	0	0	0	0	0	0	0	1	0	0	0	37.9	97	94	100	130	86	132	80	98
HS43	HS_CDM	15237	45161	4.17	11.2	6335870	7922435	0.669225	91.4048	31.36	F	2	20	4	0	0	NA	31.36	2	0	1	1	0	0	0	0	0	0	0	1	1	0	0	0	0	0	0	0	0	0	33.7	80	98	106	120	76	118	70	90
HS44	HS_CDM	15898	62449	5.44	15.6	18909297	25396241	275.511	65.1635	49.94	F	1	20	0.5	0	0	20	29.94	2	1	1	1	0	0	0	0	1	1	0	0	0	1	0	0	1	0	1	0	0	0	40.1	96.4	122	130	138	73	135	80	72
HS45	HS_CDM	10304	66270	1.75	10.1	5437887	8378079	6.85937	40.7686	25.98	F	1	NA	0.5	0	0	24	1.98	2	0	1	1	0	0	0	0	0	0	0	0	0	0	0	0	0	0	0	0	0	0	43.5	108	119	128	124	89	130	78	72
HS46	HS_HM	10248	290364	3.86	15.7	9404650	6846486	13.1432	35.2433	49.6	F	2	30	0.5	1	1	49	0.6	1	0	0	0	0	0	0	0	1	1	0	0	0	0	0	0	0	0	1	1	0	0	41.9	114.3	122	127	119	72	118	80	82
HS47	HS_HM	8799	9455	4.41	17.9	19357016	5077261	133.507	104.922	51.86	M	2	20	0.5	0	1	16	35.86	1	1	1	1	0	1	0	0	0	0	1	1	0	0	0	0	0	0	0	0	0	1	38.7	108	129	NA	131	75	130	75	98
HS48	HS_HM	8783		3.35	11.2	5072932	18564290	43.5058	47.0866	39.9	F	0	NA	2	0	1	38	1.9	2	0	1	1	1	0	0	0	0	1	0	0	0	1	0	0	0	0	1	0	0	0	45	117.5	111	120	146	98	150	100	105
HS49	HS_CDM	11698	28230	2.07	13.6	39667096	11227070	49.4408	35.8065	37.26	F	1	NA	0.5	0	0	37	0.26	1	0	1	1	1	0	0	0	0	1	0	0	1	0	0	0	0	0	0	0	0	0	22.9	55	77	86	111	65	120	80	78
HS50	HS_HM	10404	13454	3.06	15.9	11298254	15051526	6.07506	50.2298	43.04	F	0	NA	2	1	0	33	10.04	2	1	1	0	0	0	0	0	0	0	0	0	0	0	0	0	0	0	1	1	0	0	NA	NA	NA	NA	NA	NA	NA	NA	NA
HS51	HS_CDM	8534	126772	7.57	17	7540392	13142031	142.687	66.825	32.6	F	2	3.25	0.5	0	0	21	11.6	1	1	1	1	0	0	0	0	0	0	0	0	0	0	0	0	0	0	0	0	0	0	39.5	98	113	121	134	83	130	90	88
HS52	HS_CDM	9495	51703	6.46	19.2	3761680	12220779	50.948	74.308	41.45	F	2	13	0.5	1	0	40	1.45	2	0	1	1	0	0	0	0	0	0	0	0	0	0	0	0	1	0	0	1	0	0	31.4	83	98	107	109	70	111	69	80
HS53	HS_HM	8842	9844	7.12	14	14239186	6493047	39.2364	79.0389	33.56	F	2	7.5	4	0	0	32	1.56	2	0	1	1	0	0	0	0	0	NA	0	0	0	0	0	0	0	0	0	0	0	0	24.3	65.9	76	82	104	66	NA	NA	90
HS54	HS_CDM	11964	164638	5.15	21.3	6818415	12125354	7.6504	35.8925	32.61	F	2	9.1	0.5	0	0	29	3.61	2	1	1	1	0	0	0	0	0	0	0	1	0	0	0	0	0	0	0	0	0	0	41.4	112.5	130	141	118	77	120	80	88
HS55	HS_HM	11281	9122	3.51	16.4	25019276	2541091	13.7684	32.4317	23.8	F	2	7.5	0.5	1	0	18	5.8	2	1	1	0	0	0	0	0	0	0	0	0	0	0	0	0	0	0	0	0	0	0	23.1	61	NA	NA	NA	NA	NA	NA	NA
HS56	HS_CDM	11149	102036	7.05	20.6	8350903	29146628	43.2617	68.7812	21.85	M	0	NA	0.5	1	0	19	2.85	2	0	1	1	0	0	0	0	0	0	0	1	0	0	0	0	0	0	0	1	0	0	44.9	138	136	150	136	74	140	73	76
[truncated: 1 more columns]
