# Supplementary material for: Comparative diet-gut microbiome analysis in Crohn’s disease and Hidradenitis suppurativa
Source: Front Microbiol. 2023 Nov 10;14:1289374. doi: 10.3389/fmicb.2023.1289374 (PMC10667482; doi:10.3389/fmicb.2023.1289374)
Supplement: Supplementary file 7 [file Table_6.XLSX]

## Sheet: Drugs
	Estimate	Standard_Error	Z_Value	Pr(>Chi)	Q_Value
Pain_medication	0.274009	1.10275	0.248477
Anti_depressants	-0.71934	1.5383	-0.467622
Any_systemic_meds	-0.575404	0.811481	-0.709079
CVD_disease	-20.4486	2805.03	-0.00728997	0.002749	0.0274942
Respiratory_disease	0.083247	1.25421	0.0663739
GI_disease	2.11256	1.30807	1.61502
Endocrine	-0.0220096	0.869135	-0.0253235
Haematological	1.43975	1.8204	0.790899
Musculoskeltal_disease	-0.772093	1.39473	-0.553577
Neoplasia	2.20734	1.5393	1.43399
Neurological	-16.8376	2277.01	-0.0073946
Psychological	-0.402002	1.00328	-0.400688
Dermatological	-0.609878	0.853258	-0.714763
Allergies	1.55757	1.47121	1.0587
ENT	-19.9446	3204.41	-0.00622411

## Sheet: Diet
	Estimate	Standard_Error	Z_Value	P_Value	Q_Value
Cereal_Product__Flour	-2.42216	1.25849	-1.92466	0.0542725	0.190454
Full_Fat_Milk_Products	-2.34931	1.17233	-2.00396	0.0450742	0.190454
Semi_Skimmed_Milk_Products	1.41222	1.01078	1.39716	0.162365	0.162365
Carbonated__Soft_Drinks	-3.55745	1.25323	-2.83862	0.00453092	0.0226546
Dry_Cakes__Biscuits	2.11559	1.28658	1.64435	0.100104	0.12513
