# Supplementary material for: Comparative diet-gut microbiome analysis in Crohn’s disease and Hidradenitis suppurativa
Source: Front Microbiol. 2023 Nov 10;14:1289374. doi: 10.3389/fmicb.2023.1289374 (PMC10667482; doi:10.3389/fmicb.2023.1289374)
Supplement: Supplementary file 8 [file Table_7.XLSX]

## Sheet: Sheet1
	GAS_6	Leptin	IL_6	TNFa	Adiponectin	CRP	Calprotectin	C5a	IL_23	IL_12
Adlercreutzia	0.514729	0.718537	0.891506	0.874872	0.61402	0.493667	0.995388	0.269509	0.244172	0.452332
Alistipes	0.743534	0.903619	0.721897	0.36603	0.82878	0.250572	0.741759	0.747452	0.171504	0.989329
Allisonella	0.157061	0.736243	0.836346	0.86958	0.679374	0.311329	0.484932	0.610725	0.299329	0.125976
Bacteroides	0.204919	0.445228	0.93906	0.00546894	0.180712	0.0293598	0.621834	0.199022	0.495913	0.506001
Barnesiella	0.306086	0.306179	0.516227	0.500463	0.981074	0.171721	0.457073	0.0670797	0.518928	0.763981
Bifidobacterium	0.373902	0.218242	0.486786	0.941017	0.332632	0.882206	0.710523	0.845268	0.463152	0.330917
Blautia	0.467176	0.866235	0.138824	0.74347	0.979226	0.925721	0.36648	0.54055	0.967168	0.451209
Butyricimonas	0.307864	0.752371	0.64697	0.514473	0.668064	0.444969	0.000717576	0.629597	0.314302	0.683944
CAG_56	0.811319	0.431513	0.419125	0.95865	0.905166	0.836673	0.650244	0.287727	0.189134	0.0193069
Candidatus_Soleaferrea	0.122265	0.207391	0.994206	0.614	0.693504	0.745383	0.975491	0.698132	0.0606511	0.00348299
Catenibacterium	0.187091	0.461948	0.709457	0.519603	0.64275	0.782608	0.523321	0.423437	0.718888	0.327729
Christensenellaceae_R_7_group	0.239509	0.38837	0.530881	0.472965	0.435616	0.374954	0.482416	0.951196	0.278817	0.743414
Coprobacter	0.578516	0.242477	0.571709	0.538267	0.614303	0.284771	0.549296	0.216757	0.995411	0.896099
Coprococcus_1	0.38242	0.680572	0.230426	0.894459	0.798303	0.805692	0.61447	0.846648	0.929391	0.350442
Coprococcus_2	0.456264	0.763627	0.250686	0.363649	0.574109	0.665456	0.65289	0.809697	0.559558	0.478708
Defluviitaleaceae_UCG_011	0.695081	0.178339	0.909329	0.855491	0.164359	0.413503	0.468788	0.0916426	0.530683	0.456847
Desulfovibrio	0.151187	0.60934	0.752084	0.773688	0.952787	0.92	0.74397	0.331391	0.39825	0.712904
Eggerthella	0.0205272	0.153272	0.538443	0.561785	0.374522	0.152378	0.465145	0.889423	0.360194	0.0230722
Enterococcus	0.602668	0.597461	0.7661	0.543085	0.0768038	0.545117	0.587725	0.104591	0.784987	0.118542
Enterorhabdus	0.541124	0.686434	0.515449	0.827357	0.21934	0.440421	0.672019	0.205534	0.395253	0.748696
Erysipelatoclostridium	0.298555	0.0683845	0.802938	0.392746	0.0689072	0.25791	0.503807	0.179857	0.377781	0.0201782
Escherichia_Shigella	0.720704	0.0191447	0.68276	0.645904	0.23676	0.981348	0.425343	0.0962377	0.486134	0.324132
Faecalibacterium	0.0270378	0.803279	0.480448	0.618064	0.968707	0.829638	0.359085	0.508359	0.15423	0.0427067
Faecalitalea	0.123587	0.954913	0.512952	0.590545	0.930992	0.474105	0.67294	0.650147	0.412277	0.45886
Family_XIII_AD3011_group	0.958211	0.461763	0.592608	0.403177	0.161066	0.547945	0.497305	0.389069	0.0549873	0.815141
Family_XIII_UCG_001	0.83646	0.938084	0.566608	0.728057	0.651092	0.331446	0.986661	0.859834	0.336334	0.586867
Flavonifractor	0.414049	0.395328	0.526698	0.0334616	0.880204	0.144038	0.427251	0.659408	0.8837	0.680594
Fournierella	0.188961	0.560095	0.546934	0.72683	0.00412187	0.784524	0.787425	0.198346	0.00257256	0.543746
GCA_900066575	0.853366	0.286874	0.627613	0.730128	0.556994	0.571134	0.762003	0.314673	0.27497	0.717059
Haemophilus	0.34941	0.535871	0.386731	0.796788	0.436686	0.490151	0.774273	0.0272255	0.0157486	0.304045
Holdemanella	0.0530318	0.551851	0.636693	0.612247	0.151007	0.194209	0.421683	0.248619	0.583964	0.756318
Intestinibacter	0.491924	0.990185	0.391171	0.575965	0.442096	0.688017	0.848413	0.714981	0.4073	0.195973
Intestinimonas	0.853825	0.526636	0.44733	0.517009	0.877148	0.867939	0.967787	0.943217	0.53605	0.87595
Lachnoclostridium	0.659511	0.791678	0.282199	0.817946	0.381112	0.450545	0.596346	0.259198	0.902544	0.244762
Lachnospiraceae_NK4A136_group	0.55167	0.474592	0.810087	0.581625	0.449757	0.870365	5.7785e-08	0.85982	0.954217	0.0590321
Lachnospiraceae_UCG_001	0.513224	0.834451	0.783201	0.876565	0.0591494	0.554433	2.08049e-17	0.776846	0.147655	0.094619
Lachnospiraceae_UCG_010	0.26868	0.403852	0.47824	0.658117	0.194718	0.393885	0.0800064	0.761019	0.731091	0.56959
Marvinbryantia	0.650347	0.516764	0.568065	0.8777	0.341365	0.818565	0.959427	0.384678	0.374219	0.0479674
Megasphaera	0.498158	0.50677	0.537419	0.740261	0.0398758	0.476261	0.775927	0.8938	0.419291	0.0815799
Methanobrevibacter	0.347086	0.190904	0.65182	0.740381	0.316143	0.342383	0.935962	0.656249	0.50889	0.376216
Negativibacillus	0.542026	0.615939	0.493455	0.20937	0.907155	0.455667	0.675562	0.725901	0.0907135	0.674597
Oscillibacter	0.180913	0.882146	0.36178	0.253156	0.283009	0.96929	0.678081	0.089495	0.148718	0.299137
Oscillospira	0.92373	0.26031	0.843358	0.10502	0.668666	0.0448701	0.778484	0.453016	0.823914	0.0583473
Phascolarctobacterium	0.643769	0.686406	0.797791	0.828945	0.652069	0.707818	0.455169	0.534641	0.480087	0.0946816
Rikenellaceae_RC9_gut_group	0.852107	0.74663	0.7262	0.946943	0.497884	0.857591	0.762556	0.993926	0.141675	0.504304
Ruminiclostridium_6	0.651336	0.300972	0.348129	0.342171	0.26121	0.166488	0.657344	0.0171871	0.350944	0.148034
Ruminococcaceae_NK4A214_group	0.201176	0.400418	0.658048	0.416607	0.901214	0.368413	0.974131	0.312487	0.137068	0.674443
Ruminococcaceae_UCG_002	0.447507	0.652257	0.712452	0.524499	0.199278	0.834897	0.561409	0.582864	0.550327	0.229704
Ruminococcaceae_UCG_003	0.103553	0.080917	0.94132	0.662879	0.329103	0.906779	0.183464	0.890586	0.557868	0.388268
Ruminococcaceae_UCG_005	0.887238	0.50742	0.504447	0.779699	0.146391	0.560278	0.876708	0.0485938	0.956302	0.661959
Ruminococcaceae_UCG_009	0.686054	0.484663	0.527913	0.00587945	0.560993	0.00644819	0.420535	0.917393	0.0280273	0.86882
Ruminococcaceae_UCG_010	0.441443	0.399115	0.482724	0.766507	0.179346	0.372618	0.900277	0.351732	0.431119	0.879079
Ruminococcaceae_UCG_014	0.615085	0.704113	0.444506	0.500583	0.452097	0.450908	0.797311	0.264113	0.252316	0.78934
Ruminococcus_1	0.852068	0.158162	0.552834	0.334206	0.282907	0.655918	0.829822	0.501759	0.510904	0.274698
Senegalimassilia	0.978901	0.63494	0.546153	0.67474	0.710035	0.726878	0.896649	0.276812	0.911884	0.136893
Slackia	0.28484	0.344129	0.749238	0.870733	0.313714	0.894943	0.757757	0.367411	0.552348	0.583977
Streptococcus	0.133096	0.439709	0.621833	0.971875	0.00387614	0.831795	0.588461	0.0381855	0.00646602	0.29532
Sutterella	0.657418	0.423561	0.81249	0.26465	0.141327	0.955446	0.492679	0.675838	0.125382	0.546164
Tyzzerella	0.239653	0.662203	0.700069	1.7652e-18	0.841206	1.0306e-08	0.915335	0.0619729	0.334664	0.596735
Veillonella	0.900602	0.362023	0.762563	0.888821	0.459429	0.500203	0.659444	0.984947	0.223963	0.0308523
