# Supplementary material for: Comparative diet-gut microbiome analysis in Crohn’s disease and Hidradenitis suppurativa
Source: Front Microbiol. 2023 Nov 10;14:1289374. doi: 10.3389/fmicb.2023.1289374 (PMC10667482; doi:10.3389/fmicb.2023.1289374)
Supplement: Supplementary file 9 [file Table_8.XLSX]

## Sheet: P_Values
	GAS_6	Leptin	IL_6	TNFa	Adiponectin	CRP	Calprotectin	C5a	IL_23	IL_12
Bacteroides	0.745011	0.0937965	0.294611	0.893225	0.595597	0.556103	0.288439	0.176362	0.826247	0.833076
Barnesiella	0.415543	0.733253	0.989152	0.796795	0.345545	0.321689	0.0554296	0.0658489	0.890095	0.716224
Butyricimonas	0.954675	0.389854	0.846755	0.833386	0.320433	0.329405	0.23443	0.791807	0.949403	0.673122
CAG_56	0.523754	0.973798	0.554688	0.646334	0.203976	0.185866	0.267894	0.953529	0.747161	0.00169436
Candidatus_Soleaferrea	0.833196	0.535439	0.616674	0.861641	0.875331	0.800222	0.0699198	0.609899	0.347887	0.000352453
Eggerthella	0.151246	0.222822	0.519723	0.0599868	0.208694	0.181792	0.546743	0.0467855	0.186123	2.41318e-06
Erysipelatoclostridium	0.0298208	0.304115	0.562179	0.425814	0.234824	0.245275	0.820673	0.964307	0.149283	0.0589201
Escherichia_Shigella	0.0965875	0.369996	0.932382	0.894916	0.512643	0.565099	0.218749	0.259583	0.568731	0.14649
Faecalibacterium	0.994533	0.679627	0.995818	0.436137	0.388183	0.364528	0.989474	0.958772	0.484209	0.051408
Family_XIII_AD3011_group	0.914691	0.300582	0.874525	0.324225	0.568809	0.575311	0.725596	0.698559	0.139161	0.480151
Flavonifractor	0.387466	0.849149	0.402064	0.662943	0.58088	0.572932	0.939218	0.989937	0.99481	0.423139
Fournierella	0.86731	0.92179	0.766085	0.41366	0.651352	0.639849	0.585929	0.834259	0.0809412	0.0412134
Haemophilus	0.944945	0.588258	0.708774	0.722049	0.393182	0.38743	0.541527	0.571366	0.125413	0.415019
Holdemanella	0.441101	0.00125351	0.767727	0.524003	0.0381772	0.0460309	0.914634	0.679947	0.660254	0.0500046
Lachnospiraceae_NK4A136_group	0.425531	0.131036	0.530853	0.184818	0.550609	0.5006	0.156517	0.405344	0.120387	0.0145093
Lachnospiraceae_UCG_001	0.952228	0.852475	0.446856	0.898048	0.818083	0.788086	0.159189	0.306841	0.125619	0.566072
Lachnospiraceae_UCG_010	0.575544	0.549042	0.326563	0.98485	0.92425	0.965355	0.409287	0.986742	0.622041	0.0715031
Marvinbryantia	0.867128	0.390177	0.0782883	0.841833	0.614536	0.61402	0.190249	0.627629	0.971967	0.10945
Megasphaera	0.551996	0.194299	0.327629	0.355008	0.9622	0.97901	0.184576	0.112628	0.667372	0.464943
Negativibacillus	0.894876	0.161897	0.685808	0.895685	0.383892	0.355236	0.929232	0.487774	0.268517	0.498805
Oscillibacter	0.912164	0.543883	0.96218	0.65833	0.965414	0.926721	0.295995	0.864322	0.155242	0.530966
Oscillospira	0.248233	0.126238	0.625862	0.158753	0.29484	0.283342	0.167707	0.172776	0.782594	0.000478814
Phascolarctobacterium	0.878013	0.496448	0.50369	0.580938	0.703733	0.609629	0.762765	0.139981	0.829233	0.0326808
Ruminiclostridium_6	0.0454549	0.837397	0.316177	0.685596	0.58596	0.595195	0.975665	0.743261	0.343331	0.283901
Ruminococcaceae_UCG_003	0.728148	0.950429	0.867516	0.540894	0.621947	0.63143	0.325171	0.964795	0.610681	0.00489071
Ruminococcaceae_UCG_005	0.984782	0.965011	0.911995	0.644555	0.933557	0.98687	0.14416	0.820854	0.41744	0.570232
Ruminococcaceae_UCG_009	0.49434	0.558592	0.354911	0.408117	0.452779	0.448949	0.721093	0.362895	0.145994	0.409058
Streptococcus	0.642662	0.695267	0.394317	0.588862	0.582129	0.640821	0.0162358	0.233013	0.880696	0.44428
Veillonella	0.912471	0.649507	0.885854	0.111238	0.488538	0.50442	0.562289	0.956644	0.124159	0.466327

## Sheet: Sim_Scores
	GAS_6	Leptin	IL_6	TNFa	Adiponectin	CRP	Calprotectin	C5a	IL_23	IL_12
Bacteroides	-0.0667396	0.179431	-0.0787746	0.0251641	-0.0448578	0.0722101	-0.134573	-0.148796	0.036105	0.0350109
Barnesiella	0.0863252	0.070061	-0.0100087	-0.0162642	0.110096	-0.152633	0.24146	-0.197672	0.0375327	-0.0663077
Butyricimonas	0.0326723	-0.163361	0.00171959	-0.0447095	0.111774	-0.144446	0.159922	0.0378311	0.0154764	-0.0670642
CAG_56	-0.0620195	0.00413463	0.0592631	-0.0496156	-0.133686	0.165385	0.126795	-0.00964748	0.0509938	-0.370739
Candidatus_Soleaferrea	-0.0209198	0.0964634	0.0813547	0.0313797	0.0592727	-0.072057	0.215009	0.0848413	-0.0825169	0.414909
Eggerthella	0.170213	0.193575	0.139063	0.239188	0.140175	-0.149075	0.101238	0.243638	0.167988	0.510638
Erysipelatoclostridium	-0.255764	-0.136115	-0.0461034	-0.0592758	-0.100988	0.0757414	0.0043908	0.00768391	-0.183316	0.24369
Escherichia_Shigella	-0.263663	-0.0845501	-0.002225	-0.02225	0.0745376	-0.0422751	0.16465	0.159088	-0.0667501	0.176888
Faecalibacterium	0.0634573	-0.0382932	-0.0371991	-0.0601751	-0.0929978	0.108315	0	0.00437637	-0.103939	-0.223195
Family_XIII_AD3011_group	0.0180809	-0.103664	-0.0506266	-0.110896	-0.0819669	0.097637	0.0253133	-0.0687075	-0.172371	-0.0940208
Flavonifractor	-0.153252	-0.0567601	-0.0805993	-0.0385969	-0.0874105	0.0499489	-0.0147576	-0.0215688	-0.0147576	0.0726529
Fournierella	-0.0232518	-0.0518695	-0.0304062	-0.100162	0.0500809	-0.0733327	0.0465037	0.0196746	0.21821	-0.232518
Haemophilus	-0.0107489	0.0721715	0.0214979	0.0276402	-0.119774	0.0982761	0.0859916	0.0982761	0.191945	-0.0568159
Holdemanella	0.117902	-0.393537	0.0143394	-0.0573576	0.251736	-0.232617	0.0191192	-0.0509845	-0.0286788	-0.291568
Lachnospiraceae_NK4A136_group	-0.0969184	-0.200445	-0.113439	-0.181722	-0.0616754	0.0451552	0.187229	-0.104628	-0.183925	-0.261019
Lachnospiraceae_UCG_001	-0.0207125	0.054171	-0.105156	0.0191192	-0.0350519	0.0557643	0.152954	0.137021	0.195972	-0.0605441
Lachnospiraceae_UCG_010	0.112282	-0.0581227	0.103036	0.0118887	0.0515179	-0.0184936	0.125492	0.0237775	0.0475549	-0.236454
Marvinbryantia	0.0409501	-0.113603	0.220602	0.0132097	-0.0528388	0.0673695	0.133418	0.0409501	-0.0158516	-0.215318
Megasphaera	0.0619054	0.135848	0.147885	0.116932	0.0137568	-0.0103176	0.214949	0.240743	0.0808209	0.104895
Negativibacillus	0.0191969	-0.198745	-0.0835632	-0.0169385	0.0948555	-0.108406	0.0180677	-0.0880801	-0.11744	-0.129862
Oscillibacter	-0.00121841	-0.0938175	-0.0243682	-0.059702	0.00731046	0.0255866	0.124278	-0.0194945	-0.165704	-0.0767598
Oscillospira	-0.119836	-0.241461	-0.112682	-0.182437	-0.134145	0.168129	-0.184226	-0.182437	-0.0429265	-0.445362
Phascolarctobacterium	0.0281826	-0.0845478	0.0746839	-0.0915935	-0.0465013	0.0676382	0.0281826	-0.214188	-0.0535469	-0.231097
Ruminiclostridium_6	0.257871	-0.0380465	0.0831387	0.0549561	0.0690474	-0.0507287	-0.021137	-0.0239552	0.14655	-0.136686
Ruminococcaceae_UCG_003	0.0689261	0.0135149	0.0229754	-0.0581142	-0.0864955	0.0810895	0.105416	-0.0175694	0.0729806	-0.333819
Ruminococcaceae_UCG_005	0.0184255	0.042609	0.00345479	-0.0414574	0.00345479	-0.0011516	0.172739	-0.0368511	-0.054125	-0.0725505
Ruminococcaceae_UCG_009	-0.0930823	0.0664874	-0.111366	-0.104718	-0.103055	0.0432168	0.0598387	-0.10638	-0.174529	-0.0747983
Streptococcus	-0.0514223	-0.00437637	0.106127	0.0864333	-0.0645514	0.0437637	0.252735	0.126915	0.0218818	0.0503282
Veillonella	-0.0383529	0.0894901	-0.00581105	0.187116	-0.101112	0.0581105	0.0476506	0.027893	0.188278	-0.0639215
